# Supplementary material for: Dietary Leucine and Total Polyphenol Intake and Their Associations with Sarcopenia Indicators Among Older People Participating in the Program for Complementary Food in Older People (PACAM) in the Metropolitan Region, Santiago de Chile
Source: Nutrients. 2026 Jul 9;18(14):2237. doi: 10.3390/nu18142237 (PMC13414719; doi:10.3390/nu18142237)
Supplement: Supplementary file 1 [file nutrients-18-02237-s001.zip]

Archive with 1 entries (1 files):
- nutrients-4286783-supplementary.pdf
